# Supplementary material for: Comparison of Antimicrobial Resistance and Pan-Genome of Clinical and Non-Clinical Enterococcus cecorum from Poultry Using Whole-Genome Sequencing
Source: Foods. 2020 May 26;9(6):686. doi: 10.3390/foods9060686 (PMC7353540; doi:10.3390/foods9060686)
Supplement: Supplementary file 1 [file foods-09-00686-s001.zip]

Archive with 4 entries (3 files):
- supplementary/
- supplementary/Supplementary Table S2.xls
- supplementary/Supplementary Tables S3-S5.docx
- supplementary/Table S1.docx
