# Supplementary material for: Comparison of Antimicrobial Resistance and Pan-Genome of Clinical and Non-Clinical Enterococcus cecorum from Poultry Using Whole-Genome Sequencing
Source: Foods. 2020 May 26;9(6):686. doi: 10.3390/foods9060686 (PMC7353540; doi:10.3390/foods9060686)
Supplement: Supplementary file 1 [file foods-09-00686-s001.zip › supplementary/Supplementary Table S2.xls]

## Sheet: PS1
PS1
COG ID	Functional class	Name of gene
COG0135	E	Phosphoribosylanthranilate isomerase
COG0172	J	Seryl-tRNA synthetase
COG0286	V	Type I restriction-modification system, DNA methylase subunit
COG0436	E	Aspartate/methionine/tyrosine aminotransferase
COG0438	M	Glycosyltransferase involved in cell wall bisynthesis
COG0463	M	Glycosyltransferase involved in cell wall bisynthesis
COG0550	L	DNA topoisomerase IA
COG0553	KL	Superfamily II DNA or RNA helicase, SNF2 family
COG0582	LX	Integrase
COG0614	P	ABC-type Fe3+-hydroxamate transport system, periplasmic component
COG0675	X	Transposase
COG0732	V	Restriction endonuclease S subunit
COG0856	F	Orotate phosphoribosyltransferase homolog
COG1041	J	tRNA G10 N-methylase Trm11
COG1106	R	ATPase/GTPase, AAA15 family
COG1132	V	ABC-type multidrug transport system, ATPase and permease component
COG1134	GM	ABC-type polysaccharide/polyol phosphate transport system, ATPase component
COG1175	G	ABC-type sugar transport system, permease component
COG1192	N	Cellulose biosynthesis protein BcsQ
COG1196	D	Chromosome segregation ATPase
COG1204	L	Replicative superfamily II helicase
COG1321	K	Mn-dependent transcriptional regulator, DtxR family
COG1426	D	Cytoskeletal protein RodZ, contains Xre-like HTH and DUF4115 domains
COG1598	V	Predicted nuclease of the RNAse H fold, HicB family
COG1609	K	DNA-binding transcriptional regulator, LacI/PurR family
COG1619	M	Muramoyltetrapeptide carboxypeptidase LdcA (peptidoglycan recycling)
COG1682	GM	ABC-type polysaccharide/polyol phosphate export permease
COG1811	S	Uncharacterized membrane protein YqgA, affects biofilm formation
COG1874	G	Beta-galactosidase GanA
COG1961	L	Site-specific DNA recombinase related to the DNA invertase Pin
COG2008	E	Threonine aldolase
COG2182	G	Maltose-binding periplasmic protein MalE
COG2189	L	Adenine specific DNA methylase Mod
COG2199	T	GGDEF domain, diguanylate cyclase (c-di-GMP synthetase) or its enzymatically inactive variants
COG2244	M	Membrane protein involved in the export of O-antigen and teichoic acid
COG2355	E	Zn-dependent dipeptidase, microsomal dipeptidase homolog
COG2456	S	Uncharacterized protein
COG2944	K	DNA-binding transcriptional regulator YiaG, XRE-type HTH domain
COG2971	G	BadF-type ATPase, related to human N-acetylglucosamine kinase
COG2985	R	Uncharacterized membrane protein YbjL, putative transporter
COG3153	R	Predicted N-acetyltransferase YhbS
COG3279	KT	DNA-binding response regulator, LytR/AlgR family
COG3378	X	Phage- or plasmid-associated DNA primase
COG3464	X	Transposase
COG3513	V	CRISPR/Cas system Type II associated protein, contains McrA/HNH and RuvC-like nuclease domains
COG3541	R	Predicted nucleotidyltransferase
COG3547	X	Transposase
COG3655	K	DNA-binding transcriptional regulator, XRE family
COG3680	S	Uncharacterized protein
COG3754	M	Lipopolysaccharide biosynthesis protein
COG3833	G	ABC-type maltose transport system, permease component
COG3935	L	DNA replication protein DnaD
COG4537	X	Competence protein ComGC
COG4581	L	Superfamily II RNA helicase
COG4713	S	Uncharacterized membrane protein
COG4722	X	Phage-related protein
COG4804	R	Predicted nuclease of restriction endonuclease-like (RecB) superfamily, DUF1016 family
COG4932	S	Uncharacterized surface anchored protein
COG4974	L	Site-specific recombinase XerD
COG4990	S	Uncharacterized protein YvpB
COG5412	X	Phage-related protein
COG5421	X	Transposase

## Sheet: PS2
PS2
COG ID	Functional class	Name of gene
COG0058	G	Glucan phosphorylase
COG0272	L	NAD-dependent DNA ligase
COG0395	G	ABC-type glycerol-3-phosphate transport system, permease component
COG0548	E	Acetylglutamate kinase
COG0582	LX	Integrase
COG0656	Q	Aldo/keto reductase, related to diketogulonate reductase
COG0732	V	Restriction endonuclease S subunit
COG0764	I	3-hydroxymyristoyl/3-hydroxydecanoyl-(acyl carrier protein) dehydratase
COG1092	J	23S rRNA G2069 N7-methylase RlmK or C1962 C5-methylase RlmI
COG1101	R	ABC-type uncharacterized transport system, ATPase component
COG1132	V	ABC-type multidrug transport system, ATPase and permease component
COG1175	G	ABC-type sugar transport system, permease component
COG1179	J	tRNA A37 threonylcarbamoyladenosine dehydratase
COG1192	N	Cellulose biosynthesis protein BcsQ
COG1196	D	Chromosome segregation ATPase
COG1235	P	Phosphoribosyl 1,2-cyclic phosphodiesterase
COG1247	E	L-amino acid N-acyltransferase YncA
COG1249	C	Pyruvate/2-oxoglutarate dehydrogenase complex, dihydrolipoamide dehydrogenase (E3) component or related enzyme
COG1363	EG	Putative aminopeptidase FrvX
COG1382	O	Prefoldin, chaperonin cofactor
COG1396	K	Transcriptional regulator, contains XRE-family HTH domain
COG1589	D	Cell division septal protein FtsQ
COG1609	K	DNA-binding transcriptional regulator, LacI/PurR family
COG1621	G	Sucrose-6-phosphate hydrolase SacC, GH32 family
COG1653	G	ABC-type glycerol-3-phosphate transport system, periplasmic component
COG1799	D	FtsZ-interacting cell division protein YlmF
COG1957	F	Inosine-uridine nucleoside N-ribohydrolase
COG2003	L	DNA repair protein RadC, contains a helix-hairpin-helix DNA-binding motif
COG2176	L	DNA polymerase III, alpha subunit (gram-positive type)
COG2189	L	Adenine specific DNA methylase Mod
COG2801	X	Transposase InsO and inactivated derivatives
COG2856	E	Zn-dependent peptidase ImmA, M78 family
COG2963	X	Transposase and inactivated derivatives
COG3316	X	Transposase (or an inactivated derivative)
COG3436	X	Transposase
COG3464	X	Transposase
COG3666	X	Transposase
COG3723	L	Recombinational DNA repair protein RecT
COG3747	X	Phage terminase, small subunit
COG3764	M	Sortase (surface protein transpeptidase)
COG3935	L	DNA replication protein DnaD
COG4185	R	Predicted ABC-type ATPase
COG4824	X	Phage-related holin (Lysis protein)
COG4839	D	Cell division protein FtsL
COG5271	J	Midasin, AAA ATPase with vWA domain, involved in ribosome maturation
COG5527	X	Protein involved in initiation of plasmid replication
COG5655	X	Plasmid rolling circle replication initiator protein REP and truncated derivatives

## Sheet: PS3
PS3
COG ID	Functional class	Name of gene
COG0488	R	ATPase components of ABC transporters with duplicated ATPase domains
COG1132	V	ABC-type multidrug transport system, ATPase and permease component
COG1196	D	Chromosome segregation ATPase
COG3547	X	Transposase
COG5527	X	Protein involved in initiation of plasmid replication

## Sheet: PS5
PS5
COG ID	Functional class	Name of gene
COG0286	V	Type I restriction-modification system, DNA methylase subunit
COG1508	K	DNA-directed RNA polymerase specialized sigma subunit, sigma54 homolog
COG3547	X	Transposase

## Sheet: PS6
PS6
COG ID	Functional class	Name of gene
COG1674	D	DNA segregation ATPase FtsK/SpoIIIE and related proteins
COG1961	L	Site-specific DNA recombinase related to the DNA invertase Pin
COG2189	L	Adenine specific DNA methylase Mod
COG2801	X	Transposase InsO and inactivated derivatives
COG2963	X	Transposase and inactivated derivatives
COG3547	X	Transposase
COG4974	L	Site-specific recombinase XerD

## Sheet: PS7
PS7
COG ID	Functional class	Name of gene
COG0154	J	Asp-tRNAAsn/Glu-tRNAGln amidotransferase A subunit or related amidase
COG0286	V	Type I restriction-modification system, DNA methylase subunit
COG0764	I	3-hydroxymyristoyl/3-hydroxydecanoyl-(acyl carrier protein) dehydratase
COG0847	L	DNA polymerase III, epsilon subunit or related 3'-5' exonuclease
COG1196	D	Chromosome segregation ATPase
COG1396	K	Transcriptional regulator, contains XRE-family HTH domain
COG1455	G	Phosphotransferase system cellobiose-specific component IIC
COG1484	L	DNA replication protein DnaC
COG1598	V	Predicted nuclease of the RNAse H fold, HicB family
COG2811	C	Archaeal/vacuolar-type H+-ATPase subunit H
COG2856	E	Zn-dependent peptidase ImmA, M78 family
COG3093	V	Plasmid maintenance system antidote protein VapI, contains XRE-type HTH domain
COG3385	X	IS4 transposase
COG3547	X	Transposase
COG3549	V	Plasmid maintenance system killer protein
COG3561	X	Phage anti-repressor protein
COG3646	X	Phage regulatory protein Rha
COG3935	L	DNA replication protein DnaD
COG4639	R	Predicted kinase
COG4974	L	Site-specific recombinase XerD

## Sheet: PS8
PS8
COG ID	Functional class	Name of gene
COG0488	R	ATPase components of ABC transporters with duplicated ATPase domains
COG1132	V	ABC-type multidrug transport system, ATPase and permease component
COG2189	L	Adenine specific DNA methylase Mod
COG3316	X	Transposase (or an inactivated derivative)
COG3421	S	Uncharacterized protein
COG3764	M	Sortase (surface protein transpeptidase)
COG4974	L	Site-specific recombinase XerD

## Sheet: PS10
PS10
COG ID	Functional class	Name of gene
COG0286	V	Type I restriction-modification system, DNA methylase subunit
COG0456	J	Ribosomal protein S18 acetylase RimI and related acetyltransferases
COG0642	T	Signal transduction histidine kinase
COG0732	V	Restriction endonuclease S subunit
COG0745	TK	DNA-binding response regulator, OmpR family, contains REC and winged-helix (wHTH) domain
COG0840	NT	Methyl-accepting chemotaxis protein
COG1131	V	ABC-type multidrug transport system, ATPase component
COG1263	G	Phosphotransferase system IIC components, glucose/maltose/N-acetylglucosamine-specific
COG1264	G	Phosphotransferase system IIB components
COG1486	G	Alpha-galactosidase/6-phospho-beta-glucosidase, family 4 of glycosyl hydrolase
COG1708	R	Predicted nucleotidyltransferase
COG1737	K	DNA-binding transcriptional regulator, MurR/RpiR family, contains HTH and SIS domains
COG1923	T	sRNA-binding regulator protein Hfq
COG1961	L	Site-specific DNA recombinase related to the DNA invertase Pin
COG2003	L	DNA repair protein RadC, contains a helix-hairpin-helix DNA-binding motif
COG2340	S	Uncharacterized conserved protein YkwD, contains CAP (CSP/antigen 5/PR1) domain
COG2814	G	Predicted arabinose efflux permease, MFS family
COG3049	MR	Penicillin V acylase or related amidase, Ntn superfamily
COG3316	X	Transposase (or an inactivated derivative)
COG3464	X	Transposase
COG3666	X	Transposase
COG4372	S	Uncharacterized conserved protein, contains DUF3084 domain
COG4537	X	Competence protein ComGC
COG4720	S	Uncharacterized membrane protein

## Sheet: PS11
PS11
COG ID	Functional class	Name of gene
COG1447	G	Phosphotransferase system cellobiose-specific component IIA
COG3547	X	Transposase

## Sheet: ARS9
ARS9
COG ID	Functional class	Name of gene
COG0270	L	Site-specific DNA-cytosine methylase
COG0286	V	Type I restriction-modification system, DNA methylase subunit
COG0366	G	Glycosidase
COG0419	L	DNA repair exonuclease SbcCD ATPase subunit
COG0477	GEPR	MFS family permease
COG0503	F	Adenine/guanine phosphoribosyltransferase or related PRPP-binding protein
COG0524	G	Sugar or nucleoside kinase, ribokinase family
COG0547	E	Anthranilate phosphoribosyltransferase
COG0561	HR	Hydroxymethylpyrimidine pyrophosphatase and other HAD family phosphatases
COG0572	F	Uridine kinase
COG0596	HR	Pimeloyl-ACP methyl ester carboxylesterase
COG0675	X	Transposase
COG0690	U	Preprotein translocase subunit SecE
COG0716	C	Flavodoxin
COG0732	V	Restriction endonuclease S subunit
COG0791	M	Cell wall-associated hydrolase, NlpC family
COG0863	L	DNA modification methylase
COG1102	F	Cytidylate kinase
COG1396	K	Transcriptional regulator, contains XRE-family HTH domain
COG1401	V	5-methylcytosine-specific restriction endonuclease McrBC, GTP-binding regulatory subunit McrB
COG1476	K	DNA-binding transcriptional regulator, XRE-family HTH domain
COG1479	S	Uncharacterized conserved protein, contains ParB-like and HNH nuclease domains
COG1502	I	Phosphatidylserine/phosphatidylglycerophosphate/cardiolipin synthase or related enzyme
COG1609	K	DNA-binding transcriptional regulator, LacI/PurR family
COG1670	JO	Protein N-acetyltransferase, RimJ/RimL family
COG1811	S	Uncharacterized membrane protein YqgA, affects biofilm formation
COG2040	E	Homocysteine/selenocysteine methylase (S-methylmethionine-dependent)
COG2188	K	DNA-binding transcriptional regulator, GntR family
COG2213	G	Phosphotransferase system, mannitol-specific IIBC component
COG2233	F	Xanthine/uracil permease
COG2932	X	Phage repressor protein C, contains Cro/C1-type HTH and peptisase s24 domains
COG2963	X	Transposase and inactivated derivatives
COG3339	S	Uncharacterized membrane protein YkvA, DUF1232 family
COG3436	X	Transposase
COG3464	X	Transposase
COG4096	V	Type I site-specific restriction endonuclease, part of a restriction-modification system
COG4653	X	Predicted phage phi-C31 gp36 major capsid-like protein
COG4694	J	Wobble nucleotide-excising tRNase
COG4722	X	Phage-related protein
COG4832	S	Uncharacterized protein
COG4974	L	Site-specific recombinase XerD
COG5280	X	Phage-related minor tail protein
COG5412	X	Phage-related protein

[truncated: 8 more sheets: ARS16, ARS48, ARS57, ARS60, ARS62, ARS64, ARS65, ARS71]
